# Supplementary material for: Adipo-Epithelial Transdifferentiation in In Vitro Models of the Mammary Gland
Source: Cells. 2024 May 30;13(11):943. doi: 10.3390/cells13110943 (PMC11171678; doi:10.3390/cells13110943)
Supplement: Supplementary file 1 [file cells-13-00943-s001.zip]

Archive with 1 entries (1 files):
- cells-3036625-supplementary.pdf
